# Supplementary material for: Emergence of terbinafine-resistant Trichophyton indotineae in Ontario, Canada, 2014–2023
Source: J Clin Microbiol. 2024 Nov 25;63(1):e01535-24. doi: 10.1128/jcm.01535-24 (PMC11784349; doi:10.1128/jcm.01535-24)
Supplement: Table S1 — Characteristics of study isolates. [file jcm.01535-24-s0001.xlsx]

## Sheet: Suppl. Table
Table S1: Characteristics of study isolates including sequence read archive (SRA) number (BioProject PRJNA1149028), superficial body site from which the specimen was derived, date received, urease test, growth on terbinafine and corresponding SQLE substitutions, and presence of CYP51B amino acid substitutions and CYP51B gene duplication. Antifungal susceptibility of T. indotineae isolates tested …
Isolate ID	SRA No.	Body Site	Date Received (YYYY-MM)	Urease test	Growth on 0.2 µg/ml terbinafine	SQLE 393/397 substitutions	CYP51B, 440-449bp	CYP51B duplication	Antifungal susceptibiltity MEC or MIC (µg/ml) by broth microdilution
									AmB	ANI	CASP	MICA	FLU	ISAV	ITR	POS	VOR	TERB
PHO33992	SRR30275574	Leg	2019-05	NA	POS	F397L	TDYGHGLVSK	not detected	0.25	<=0.015	<=0.015	<=0.015	16	0.5	0.12	<=0.03	0.12	NA
PHO34476a	SRR30275573	NA	2019-07	NA	POS	F397L	TDYGYGLVSK (WT)	not detected	NA	NA	NA	NA	NA	NA	NA	NA	NA	NA
PHO35269	SRR30275562	Hand	2019-11	NA	POS	F397L	TDYGHGLVSK	not detected	0.25	<=0.015	<=0.015	<=0.015	16	0.5	0.12	0.06	0.12	NA
PHO36630a	SRR30275551	Face	2020-06	NA	POS	F397L	TDYGHGLVSK	not detected	NA	NA	NA	NA	NA	NA	NA	NA	NA	NA
PHO36983	SRR30275540	NA	2020-09	NA	POS	F397L	TDYGHGLVSK	not detected	0.25	<=0.015	<=0.015	<=0.015	16	0.25	<=0.03	<=0.03	0.06	NA
PHO39847	SRR30275537	Leg	2021-09	NA	POS	F397L	TDYRYGLVSK	not detected	0.5	<=0.015	<=0.015	<=0.015	8	0.25	0.06	<=0.03	0.06	>2
PHO40935	SRR30275536	NA	2022-06	NEG	NEG	WT	TDYGYGLVSK (WT)	Type II	0.25	<=0.015	<=0.015	<=0.015	8	0.5	0.12	<=0.03	0.12	NA
PHO41433	SRR30275535	NA	2022-08	NEG	NEG	WT	TDYGYGLVSK (WT)	not detected	0.25	<=0.015	0.03	<=0.015	4	0.25	0.12	<=0.03	0.12	NA
PHO41544	SRR30275534	Foot	2022-08	NA	NEG	WT	TDYGYGLVSK (WT)	not detected	0.25	<=0.015	<=0.015	<=0.015	2	<=0.06	<=0.03	<=0.03	<=0.03	NA
PHO41545	SRR30275533	Leg	2022-08	NA	NEG	WT	TDYGYGLVSK (WT)	not detected	0.25	<=0.015	<=0.015	<=0.015	8	0.25	<=0.03	<=0.03	0.12	NA
PHO41546	SRR30275572	Leg	2022-08	NA	NEG	WT	TDYGHGLVSK	not detected	0.25	<=0.015	<=0.015	<=0.015	16	0.5	<=0.03	<=0.03	0.12	NA
PHO41547	SRR30275571	Groin	2022-08	NA	POS	F397L	TDYGHGLVSK	not detected	0.25	<=0.015	0.03	<=0.015	16	0.5	0.12	<=0.03	0.12	NA
PHO41548	SRR30275570	Groin	2022-08	NA	POS	F397L	TDYGHGLVSK	not detected	0.5	<=0.015	<=0.015	<=0.015	16	0.5	0.06	0.06	0.12	NA
PHO41671	SRR30275569	Buttock	2022-09	NA	POS	F397L	TDYGHGLVSK	not detected	0.25	<=0.015	0.03	<=0.015	8	0.25	<=0.03	<=0.03	0.06	NA
PHO41673	SRR30275568	Back	2022-09	NEG	NEG	WT	TDYGYGLVSK (WT)	not detected	0.25	<=0.015	<=0.015	<=0.015	4	0.25	0.06	<=0.03	0.06	NA
PHO41674	SRR30275567	NA	2022-09	NEG	POS	L393F	TDYGYGLVSK (WT)	not detected	0.25	<=0.015	<=0.015	<=0.015	4	0.12	<=0.03	<=0.03	0.06	NA
PHO41878	SRR30275566	NA	2022-10	NEG	POS	F397L	TDYEYGLVSK	not detected	0.25	<=0.015	<=0.015	<=0.015	128	2	0.25	0.25	0.5	NA
PHO42618	SRR30275564	Arm	2022-12	NEG	POS	F397L	TDYGHGLVSK	not detected	0.25	<=0.015	<=0.015	<=0.015	16	0.5	0.06	<=0.03	0.12	NA
PHO42610	SRR30275565	Neck	2023-02	NEG	NEG	WT	TDYGYGLVSK (WT)	Type II	0.25	<=0.015	0.03	<=0.015	16	0.5	0.12	<=0.03	0.25	NA
PHO42624	SRR30275563	Back	2023-02	NEG	NEG	WT	TDYGYGLVSK (WT)	not detected	0.25	<=0.015	<=0.015	<=0.015	4	0.12	<=0.03	<=0.03	0.06	NA
PHO42625	SRR30275561	Leg	2023-02	NEG	POS	F397L	TDYGHGLVSK	not detected	0.25	<=0.015	<=0.015	<=0.015	8	0.5	0.12	<=0.03	0.12	NA
PHO42626	SRR30275560	NA	2023-02	NEG	POS	F397L	TDYGYSLVSK	not detected	0.25	<=0.015	<=0.015	<=0.015	8	0.5	0.12	<=0.03	0.06	NA
PHO42627	SRR30275559	NA	2023-02	NEG	POS	F397L	TDYGCGLVSK	not detected	0.5	<=0.015	0.03	<=0.015	8	0.25	0.06	<=0.03	0.06	NA
PHO42628	SRR30275558	NA	2023-02	NEG	POS	F397L	TDYRYGLVSK	not detected	0.25	<=0.015	<=0.015	<=0.015	64	4	0.5	0.25	0.5	NA
PHO43111	SRR30275557	NA	2023-04	NEG	POS	F397L	TDYGHGLVSK	not detected	0.25	<=0.015	<=0.015	<=0.015	16	0.5	<=0.03	<=0.03	0.06	NA
PHO44592	SRR30275555	Toe	2023-09	NEG	POS	L393S	TDYGYGLVSK (WT)	not detected	0.25	<=0.015	<=0.015	<=0.015	2	0.12	<=0.03	<=0.03	0.06	NA
PHO44593b	SRR30275554	Buttock	2023-09	NEG	POS	L393S	TDYGYGLVSK (WT)	not detected	NA	NA	NA	NA	NA	NA	NA	NA	NA	NA
PHO44625	SRR30275553	Leg	2023-09	NEG	POS	F397L	TDYGYGLVSK (WT)	not detected	0.25	<=0.015	<=0.015	<=0.015	2	0.12	<=0.03	<=0.03	0.06	NA
PHO44635	SRR30275552	Leg	2023-09	NEG	POS	F397L	TDYEYGLVSK	not detected	0.25	<=0.015	<=0.015	<=0.015	16	0.5	0.06	<=0.03	0.12	NA
PHO44539b	SRR30275556	Abdomen	2023-11	NEG	POS	F397L	TDYEYGLVSK	not detected	NA	NA	NA	NA	NA	NA	NA	NA	NA	>2
PHO44661	SRR30275550	Groin	2023-11	NEG	NEG	WT	TDYGYGLVSK (WT)	not detected	0.25	<=0.015	<=0.015	<=0.015	4	0.12	<=0.03	<=0.03	0.06	NA
PHO44662	SRR30275549	Groin	2023-11	NEG	NEG	WT	TDYGHGLVSK	not detected	0.25	<=0.015	<=0.015	<=0.015	16	0.5	0.06	<=0.03	0.12	NA
PHO44663	SRR30275548	NA	2023-11	NEG	POS	F397L	TDYGYGLVSK (WT)	Type II	0.5	<=0.015	<=0.015	<=0.015	16	0.5	0.12	0.06	0.25	NA
PHO44672	SRR30275547	Back	2023-08	NEG	POS	F397L	TDYGHGLVSK	not detected	0.25	<=0.015	<=0.015	<=0.015	16	0.5	0.06	<=0.03	0.12	NA
PHO44673	SRR30275546	NA	2023-08	NEG	POS	F397L	TDYGYGLVSK (WT)	Type II	0.25	<=0.015	<=0.015	<=0.015	32	4	0.25	0.12	0.5	NA
PHO44674	SRR30275545	Leg	2023-09	NEG	NEG	WT	TDYGYGLVSK (WT)	not detected	0.5	<=0.015	<=0.015	<=0.015	2	0.12	<=0.03	<=0.03	0.06	NA
PHO44675	SRR30275544	NA	2023-10	NEG	POS	F397L	TDYEYGLVSK	Type I	0.5	<=0.015	<=0.015	<=0.015	>128	4	0.5	0.5	1	>2
PHO44676	SRR30275543	Groin	2023-10	NEG	NEG	WT	TDYGYGLVSK (WT)	Type II	0.25	<=0.015	<=0.015	<=0.015	32	2	0.25	0.12	0.5	NA
PHO44677	SRR30275542	Leg	2023-10	NEG	POS	F397L	TDYGHGLVSK	not detected	0.25	<=0.015	<=0.015	<=0.015	16	1	0.06	<=0.03	0.12	NA
PHO44795	SRR30275541	Breast	2023-11	NEG	POS	F397L	TDYEYGLVSK	not detected	0.25	<=0.015	<=0.015	<=0.015	32	0.5	0.12	0.06	0.25	0.12
PHO44796	SRR30275539	NA	2023-12	NEG	POS	F397L	TDYEYGLVSK	Type I	0.25	<=0.015	<=0.015	<=0.015	>128	4	0.5	0.25	1	0.5
PHO47335	SRR30275538	Leg	2023-12	NEG	POS	F397L	TDYGHGLVSK	not detected	0.25	<=0.015	<=0.015	<=0.015	16	0.5	0.06	<=0.03	0.12	NA
Range									0.25-0.5	<=0.015	<=0.015-0.03	<=0.015	2->128	<=0.06-4	<=0.03-0.5	<=0.03-0.5	<=0.03-1	>2
MIC50									0.25	<=0.015	<=0.015	<=0.015	16	0.5	0.06	<=0.03	0.12	>2
MIC90									0.5	<=0.015	0.03	<=0.015	64	4	0.25	0.25	0.5	>2
a No conidia produced on PDA; broth microdilution AFST not completed.
b Patient duplicate; broth microdilution AFST not completed.
